# Supplementary material for: Random Finite Set Based Parameter Estimation Algorithm for Identifying Stochastic Systems
Source: Entropy (Basel). 2018 Jul 31;20(8):569. doi: 10.3390/e20080569 (PMC7513093; doi:10.3390/e20080569)
Supplement: Supplementary file 1 [file entropy-20-00569-s001.zip]

Archive with 208 entries (199 files):
- Experiments/
- Experiments/0710/
- Experiments/0710/acf.m
- Experiments/0710/epsr.m
- Experiments/0710/Figure11a.fig
- Experiments/0710/Figure11b.fig
- Experiments/0710/Figure11c.fig
- Experiments/0710/Figure11d.fig
- Experiments/0710/Figure13a.fig
- Experiments/0710/Figure13b.fig
- Experiments/0710/Figure13c.fig
- Experiments/0710/Figure13d.fig
- Experiments/0710/Figure16a.fig
- Experiments/0710/Figure16b.fig
- Experiments/0710/Figure16c.fig
- Experiments/0710/Figure16d.fig
- Experiments/0710/Figure6a.fig
- Experiments/0710/Figure6b.fig
- Experiments/0710/Figure6c.fig
- Experiments/0710/Figure6d.fig
- Experiments/0710/Figure7a.fig
- Experiments/0710/Figure7b.fig
- Experiments/0710/Figure7c.fig
- Experiments/0710/Figure7d.fig
- Experiments/0710/Figure8a.fig
- Experiments/0710/Figure8b.fig
- Experiments/0710/Figure8c.fig
- Experiments/0710/Figure8d.fig
- Experiments/0710/Figure9a.fig
- Experiments/0710/Figure9b.fig
- Experiments/0710/Figure9c.fig
- Experiments/0710/Figure9d.fig
- Experiments/0710/MH╛∙╘╚╧╚╤Θ╜ß╣√.mat
- Experiments/0710/MH╕▀╦╣╧╚╤Θ╜ß╣√.mat
- Experiments/0710/╘¡▒╛╩╘╤Θ╜ß╣√.mat
- Experiments/0710/╘¡▒╛╕▀╦╣╧╚╤Θ╩╘╤Θ╜ß╣√.mat
- Experiments/0710/╗¡╚δ┬█╬─╡─╜ß╣√.mat
- Experiments/colvec.m
- Experiments/compute_likelihood.m
- Experiments/compute_pD.m
- Experiments/compute_pS.m
- Experiments/costfun.m
- Experiments/costfun_mul.m
- Experiments/demo.m
- Experiments/demo_multi.m
- Experiments/Figure1.fig
- Experiments/Gassian_MH_Gibbs.m
- Experiments/gaussCondition.m
- Experiments/Gaussian_XianYan.m
- Experiments/gaussMkFullCondSamplers.m
- Experiments/gaussSample.m
- Experiments/gen_meas.m
- Experiments/gen_model.m
- Experiments/gen_newstate_fn.m
- Experiments/gen_observation_fn.m
- Experiments/gen_truth.m
- Experiments/Gibbs.m
- Experiments/gibbsSample.m
- Experiments/main.m
- Experiments/MCMC_multi.m
- Experiments/meas.mat
- Experiments/metropolisHastings.m
- Experiments/MH_Multi.m
- Experiments/model.mat
- Experiments/MultiSensors/
- Experiments/MultiSensors/compute_likelihood_Multi.m
- Experiments/MultiSensors/compute_pD_Multi.m
- Experiments/MultiSensors/gen_meas_Multi.m
- Experiments/MultiSensors/gen_observation_fn_Multi.m
- Experiments/MultiSensors/run_filter_Multi.m
- Experiments/plot_results.m
- Experiments/PSO.m
- Experiments/resample/
- Experiments/resample/randomR.m
- Experiments/resample/resample.m
- Experiments/resample/resampleMetropolisPP.m
- Experiments/resample/resampleMultinomial.m
- Experiments/resample/resampleResidual.m
- Experiments/resample/resampleRSR.m
- Experiments/resample/resampleSimplifiedPR.m
- Experiments/resample/resampleStratified.m
- Experiments/resample/resampleSystematic.m
- Experiments/results/
- Experiments/results/0421.mat
- Experiments/results/0502.mat
- Experiments/results/0513PSO.mat
- Experiments/results/a.fig
- Experiments/results/b.fig
- Experiments/results/c.fig
- Experiments/results/d.fig
- Experiments/results/fig1.m
- Experiments/results/Figure1.fig
- Experiments/results/M/
- Experiments/results/metroplispp.mat
- Experiments/results/M/M=1500.mat
- Experiments/results/M/M=2000.mat
- Experiments/results/M/M=2500.mat
- Experiments/results/M/M=3000.mat
- Experiments/results/M/M=500.mat
- Experiments/results/M/M=5000.mat
- Experiments/results/M/M=800.mat
- Experiments/results/M/result1500.mat
- Experiments/results/M/result2000.mat
- Experiments/results/M/result2500.mat
- Experiments/results/M/result3000.mat
- Experiments/results/M/result500.mat
- Experiments/results/M/result5000.mat
- Experiments/results/M/result800.mat
- Experiments/results/M/SandError.fig
- Experiments/results/M/SandError2.fig
- Experiments/results/N/
- Experiments/results/N/N=2000.mat
- Experiments/results/N/N=3000.mat
- Experiments/results/N/N=4000.mat
- Experiments/results/N/N=500.mat
- Experiments/results/N/N=5000.mat
- Experiments/results/N/N=800.mat
- Experiments/results/N/result2000.mat
- Experiments/results/N/result3000.mat
- Experiments/results/N/result4000.mat
- Experiments/results/N/result500.mat
- Experiments/results/N/result5000.mat
- Experiments/results/N/result800.mat
- Experiments/results/N/SandError.fig
- Experiments/results/N/SandError2.fig
- Experiments/results/particles_S=1.fig
- Experiments/results/particles_S=10.fig
- Experiments/results/particles_S=13.fig
- Experiments/results/particles_S=5.fig
- Experiments/results/Qq/
- Experiments/results/Qq/AccpRate20.mat
- Experiments/results/Qq/acf.m
- Experiments/results/Qq/beta.fig
- Experiments/results/Qq/Qq=100.mat
- Experiments/results/Qq/Qq=120.mat
- Experiments/results/Qq/Qq=130.mat
- Experiments/results/Qq/Qq=150.mat
- Experiments/results/Qq/Qq=20.mat
- Experiments/results/Qq/Qq=30.mat
- Experiments/results/Qq/Qq=50.mat
- Experiments/results/Qq/Qq=80.mat
- Experiments/results/Qq/resultQq=100.mat
- Experiments/results/Qq/resultQq=120.mat
- Experiments/results/Qq/resultQq=150.mat
- Experiments/results/Qq/resultQq=20.mat
- Experiments/results/Qq/resultQq=30.mat
- Experiments/results/Qq/resultQq=50.mat
- Experiments/results/Qq/resultQq=65.mat
- Experiments/results/Qq/resultQq=80.mat
- Experiments/results/Qq/SandError.fig
- Experiments/results/Qq/SandError2.fig
- Experiments/results/Qq/Untitled.m
- Experiments/results/result1.mat
- Experiments/results/result1.txt
- Experiments/results/SandError.fig
- Experiments/results/SandError2.fig
- Experiments/run.asv
- Experiments/run.m
- Experiments/run_filter.m
- Experiments/setdiffPMTK.m
- Experiments/target number.fig
- Experiments/test1.mat
- Experiments/Test_PHD.m
- Experiments/Test_PHDMulti.m
- Experiments/truth.mat
- Experiments/_common/
- Experiments/_common/assignmentoptimal.c
- Experiments/_common/assignmentoptimal.mexa64
- Experiments/_common/assignmentoptimal.mexw32
- Experiments/_common/assignmentoptimal.mexw64
- Experiments/_common/BFMSpathwrap.m
- Experiments/_common/ekf_predict_multiple.m
- Experiments/_common/ekf_update_multiple.m
- Experiments/_common/esf.m
- Experiments/_common/gate_meas_ekf.m
- Experiments/_common/gate_meas_gms.m
- Experiments/_common/gate_meas_ukf.m
- Experiments/_common/gaussProb.m
- Experiments/_common/gaussSample.m
- Experiments/_common/gaus_cap.m
- Experiments/_common/gaus_cap_1.m
- Experiments/_common/gaus_cap_3.m
- Experiments/_common/gaus_merge.m
- Experiments/_common/gaus_merge_1.m
- Experiments/_common/gaus_prune.m
- Experiments/_common/gaus_prune_1.m
- Experiments/_common/gaus_prune_3.m
- Experiments/_common/gen_gms.m
- Experiments/_common/hist2d.m
- Experiments/_common/histnd.m
- Experiments/_common/Hungarian.m
- Experiments/_common/kalman_predict_multiple.m
- Experiments/_common/kalman_update_multiple.m
- Experiments/_common/kShortestPath_any.m
- Experiments/_common/kshortestwrap_pred.m
- Experiments/_common/logdet.m
- Experiments/_common/logsumexp.m
- Experiments/_common/mbestwrap_updt_custom.m
- Experiments/_common/murty_custom.m
- Experiments/_common/ospa_dist.m
- Experiments/_common/our_kmeans.m
- Experiments/_common/randomR.m
- Experiments/_common/resample.m
- Experiments/_common/rowvec.m
- Experiments/_common/setSeed.m
- Experiments/_common/ukf_predict_multiple.m
- Experiments/_common/ukf_update_multiple.m
- Experiments/_common/ut.m
