# Supplementary material for: Random Finite Set Based Parameter Estimation Algorithm for Identifying Stochastic Systems
Source: Entropy (Basel). 2018 Jul 31;20(8):569. doi: 10.3390/e20080569 (PMC7513093; doi:10.3390/e20080569)
Supplement: Supplementary file 1 [file entropy-20-00569-s001.zip › Experiments/0710/acf.m]

function y=acf(x,lagmax)
%ACF Autocorrelation function
% ACF(X,maxlag)

% This file is from pmtk3.googlecode.com


x = x(:)'-mean(x);
n = length(x);
if nargin<2
  lagmax = n-1;
end
y  = conv(fliplr(x),x);
y = y(1:n);
y = y(n:-1:1)/n;
s2 = y(1);
%assert(approxeq(s2, var(x,1)))
y = y/s2;
y = y(1:lagmax+1);

end
