# Supplementary material for: Random Finite Set Based Parameter Estimation Algorithm for Identifying Stochastic Systems
Source: Entropy (Basel). 2018 Jul 31;20(8):569. doi: 10.3390/e20080569 (PMC7513093; doi:10.3390/e20080569)
Supplement: Supplementary file 1 [file entropy-20-00569-s001.zip › Experiments/colvec.m]

function x = colvec(x)
% Reshape the input into a column vector
% This function is useful when a function returns a row vector or matrix
% and you want to immediately reshape it in a functional way. Suppose
% f(a,b,c) returns a row vector, matlab will not let you write f(a,b,c)(:)
% - you would have to first store the result. With this function you can
% write colvec(f(a,b,c)) and be assured that the result is a column vector.

% This file is from pmtk3.googlecode.com

x = x(:);
end
