# Supplementary material for: Random Finite Set Based Parameter Estimation Algorithm for Identifying Stochastic Systems
Source: Entropy (Basel). 2018 Jul 31;20(8):569. doi: 10.3390/e20080569 (PMC7513093; doi:10.3390/e20080569)
Supplement: Supplementary file 1 [file entropy-20-00569-s001.zip › Experiments/compute_likelihood.m]

function gz_vals= compute_likelihood(model,z,X,theta_in)

% compute likelihood vector g= [ log_g(z|x_1), ... , log_g(z|x_M) ] -
% this is for bearings and range case with additive Gaussian noise

M= size(X,2);
P= X([1 3],:);
Phi_nei= zeros(2,M);
Phi_nei(1,:)= atan2(P(1,:),P(2,:));
Phi_nei(2,:)= sqrt(sum(P.^2));
e_sq= sum( (diag(1./diag(model.D))*(repmat(z,[1 M])- (Phi_nei-repmat(theta_in,[1 M])))).^2 );
gz_vals= exp(-e_sq/2 - log(2*pi*prod(diag(model.D))));
