# Supplementary material for: Random Finite Set Based Parameter Estimation Algorithm for Identifying Stochastic Systems
Source: Entropy (Basel). 2018 Jul 31;20(8):569. doi: 10.3390/e20080569 (PMC7513093; doi:10.3390/e20080569)
Supplement: Supplementary file 1 [file entropy-20-00569-s001.zip › Experiments/compute_pD.m]

function pD = compute_pD(model,X)

if isempty(X)
    pD= [];
else
    max= 0.98;
    mid= [0; 0];
    cov= diag([2000,2000].^2);
    
    M= size(X,2);
    P= X([1 3],:);
    e_sq= sum( (diag(1./diag(sqrt(cov)))*(P-repmat(mid,[1 M]))).^2 );
    
    pD= max*exp(-e_sq/2);
    pD= pD(:);
end
