# Supplementary material for: Random Finite Set Based Parameter Estimation Algorithm for Identifying Stochastic Systems
Source: Entropy (Basel). 2018 Jul 31;20(8):569. doi: 10.3390/e20080569 (PMC7513093; doi:10.3390/e20080569)
Supplement: Supplementary file 1 [file entropy-20-00569-s001.zip › Experiments/compute_pS.m]

function pS = compute_pS(model,X)

if isempty(X)
    pS= [];
else
    pS= 0.99*ones(size(X,2),1);
    pS= pS(:);
end
