# Supplementary material for: Random Finite Set Based Parameter Estimation Algorithm for Identifying Stochastic Systems
Source: Entropy (Basel). 2018 Jul 31;20(8):569. doi: 10.3390/e20080569 (PMC7513093; doi:10.3390/e20080569)
Supplement: Supplementary file 1 [file entropy-20-00569-s001.zip › Experiments/costfun.m]

function z=costfun(theta_in)
model= gen_model;
%truth= gen_truth(model);
meas_temp=  load('meas.mat');%gen_meas(model,truth);
meas=meas_temp.meas;

%%%%%%%%%%%%%%%%%%%%%%%%%%%%%%%%%%%%%%%%%%% ¿ªÊ¼²ÎÊý¹À¼Æ¹ý³Ì
%% Initialization£»
s=1;
M=1000;%0427 1000;
S=50;
V=zeros(1,S);
V(1)=0;
beta=zeros(1,S);
Qq=theta_in(2);
H=round(theta_in(1)*M);
e=theta_in(3);
accept_num=zeros(1,S);
accept_num(1)=0;
for j=1:M
  theta{1}(:,j)=unifrnd([-5;-20],[5;20]);%´Ó³õÊ¼²ÎÊý¿Õ¼äÖÐ½øÐÐ²ÉÑù
  %ÔËÐÐPHD£¬¼ÆËãphi
  est=   run_filter(model,meas,theta{1}(:,j));
 phi{1}(j)=est.f_all;
 % handles= plot_results(model,truth,meas,est);
end


%% Progressive correction
while V(s)<1 && s<S
   accept_num(s)
    s=s+1
    % sort negative log-likehoods (ÉýÐòÅÅÁÐ)
    [temp_sort_phi I]=sort(-phi{s-1}(:));
  
      phi{s-1}(:)= phi{s-1}(I);
    % Ô­ÀíÉÏÀ´½²thetaÒ²Ó¦¸Ã¸Ä±ä
    theta{s-1}(:,:)=theta{s-1}(:,I);
     
    beta(s)=min(1-V(s-1),-Qq/phi{s-1}(H));
    V(s)=V(s-1)+beta(s);
    for j=1:M
        l{s}(j)=exp(beta(s)*phi{s-1}(j));
    end
    %Normalization
  %  l{s}= l{s}/sum(l{s}); 

        
            % ÖØ²ÉÑù
        %0421 outIndex = randomR(1:M,(l{s})');
        %ÖØ²ÉÑù
       % outIndex = resampleMetropolisPP(l{s});
        %ÖØ²ÉÑù
       % outIndex = resampleResidual(l{s});
        %ÖØ²ÉÑù
        
       % outIndex = resampleSimplifiedPR(l{s});
       %ÖØ²ÉÑù
        % outIndex = resampleStratified(l{s});
        outIndex = resample(l{s},1000);
        theta_temp{s}(:,:)=theta{s-1}(:,outIndex);
                
        phi_temp{s}(:,:)=phi{s-1}(:,outIndex);

          % compute the sample mean and covariance matrix
        mean_u=mean(theta_temp{s}(:,:),2)
        covariance_C=e*cov((theta_temp{s}(:,:))')
        
    for j=1:M

        %draw            

        z_temp= gaussSample(mean_u, covariance_C, 1);
         
         
        theta_xing{s}(:,j) = z_temp';
         
        %µÚ20ÐÐ£¬run PHD filter
        est=   run_filter(model,meas,theta_xing{s}(:,j));
        phi_xing{s}(j)=est.f_all;
        %¼ÆËãacceptance probability g_accept
g_fenzi=gaussProb(theta_temp{s}(:,j), mean_u, covariance_C);
 g_fenmu= gaussProb(theta_xing{s}(:,j), mean_u, covariance_C);     
       %g_fenzi=(det(covariance_C)^(-0.5))*exp(-0.5*(theta_temp{s}(:,j)- mean_u)'*pinv(covariance_C)*(theta_temp{s}(:,j)- mean_u))+1e-99;
        %g_fenmu=(det(covariance_C)^(-0.5))*exp(-0.5*(theta_xing{s}(:,j)- mean_u)'*pinv(covariance_C)*(theta_xing{s}(:,j)- mean_u))+1e-99;
        g_accept{s}(j)=min(1,exp(beta(s)*(phi_xing{s}(j)-phi_temp{s}(j)))*(g_fenzi/g_fenmu));
        %draw
        u=rand(1);%unifrnd(0,1);
        if u< g_accept{s}(j)
          theta{s}(:,j)=theta_xing{s}(:,j);
          phi{s}(j)=phi_xing{s}(j);
          accept_num(s)=accept_num(s)+1;
        else
          theta{s}(:,j)=theta_temp{s}(:,j);
          phi{s}(j)=phi_temp{s}(j); 
          
        end
    end
   
end
mean(theta{1,s}(:,:),2)
[histFreq, histXout] =hist(theta{1,s}(1,:),50);% hist(theta{s}(:,j), numOfBins);
binWidth = histXout(2)-histXout(1);
figure(100);
bar(histXout, histFreq/binWidth/sum(histFreq));       
xlabel('x');
ylabel('PDF: f(x)');
hold on;
[f,xi,bw] = ksdensity(theta{1,s}(1,:));
plot(xi,f);
[m,i]=max(f);
angle=xi(i)
[histFreq, histXout] =hist(theta{1,s}(2,:),50);% hist(theta{s}(:,j), numOfBins);
binWidth = histXout(2)-histXout(1);
figure(101);
bar(histXout, histFreq/binWidth/sum(histFreq));       
xlabel('x');
ylabel('PDF: f(x)');
hold on;
[f,xi,bw] = ksdensity(theta{1,s}(2,:));
plot(xi,f);
[m,i]=max(f);
distance=xi(i)
z=sqrt((angle+3)*(angle+3)+(distance-10)*(distance-10))
end
