# Supplementary material for: Random Finite Set Based Parameter Estimation Algorithm for Identifying Stochastic Systems
Source: Entropy (Basel). 2018 Jul 31;20(8):569. doi: 10.3390/e20080569 (PMC7513093; doi:10.3390/e20080569)
Supplement: Supplementary file 1 [file entropy-20-00569-s001.zip › Experiments/gaussCondition.m]

function modelHgivenV = gaussCondition(model, v, visValues)
% p(xh|xv=visValues)

% This file is from pmtk3.googlecode.com

    mu = model.mu; Sigma = model.Sigma; 
    d = length(mu);
    h = setdiff(1:d, v);
    if isempty(h)
        % instantiated down to a constant scalar
        muHgivenV = []; SigmaHgivenV  = [];
    elseif isempty(v)
        % no-op
        muHgivenV = mu; SigmaHgivenV = Sigma;
    else
        Shh = Sigma(h, h); Shv = Sigma(h, v); Svv = Sigma(v, v);
        Svvinv = inv(Svv);
        muHgivenV = rowvec(mu(h)) + rowvec(Shv*Svvinv*(colvec(visValues) -colvec(mu(v))));
        SigmaHgivenV = Shh - Shv*Svvinv*Shv';
    end
    modelHgivenV = struct('mu', muHgivenV, 'Sigma', SigmaHgivenV);
end
