# Supplementary material for: Random Finite Set Based Parameter Estimation Algorithm for Identifying Stochastic Systems
Source: Entropy (Basel). 2018 Jul 31;20(8):569. doi: 10.3390/e20080569 (PMC7513093; doi:10.3390/e20080569)
Supplement: Supplementary file 1 [file entropy-20-00569-s001.zip › Experiments/gen_meas.m]

function meas= gen_meas(model,truth)

%variables
meas.K= truth.K;
meas.Z= cell(truth.K,1);

%generate measurements
for k=1:truth.K
    if truth.N(k) > 0
        idx= find( rand(truth.N(k),1) <= compute_pD(model,truth.X{k}) );                         %detected target indices
        meas.Z{k}= gen_observation_fn(model,truth.X{k}(:,idx),'noise');                          %single target observations if detected 
    end
    N_c= poissrnd(model.lambda_c);                                                               %number of clutter points
    C= repmat(model.range_c(:,1),[1 N_c])+ diag(model.range_c*[ -1; 1 ])*rand(model.z_dim,N_c);  %clutter generation
    meas.Z{k}= [ meas.Z{k} C ];                                                                  %measurement is union of detections and clutter
end
    
