# Supplementary material for: Random Finite Set Based Parameter Estimation Algorithm for Identifying Stochastic Systems
Source: Entropy (Basel). 2018 Jul 31;20(8):569. doi: 10.3390/e20080569 (PMC7513093; doi:10.3390/e20080569)
Supplement: Supplementary file 1 [file entropy-20-00569-s001.zip › Experiments/gen_truth.m]

function truth= gen_truth(model)

%variables
truth.K= 20;                   %length of data/number of scans
truth.X= cell(truth.K,1);             %ground truth for states of targets  
truth.N= zeros(truth.K,1);            %ground truth for number of targets
truth.L= cell(truth.K,1);             %ground truth for labels of targets (k,i)
truth.track_list= cell(truth.K,1);    %absolute index target identities (plotting)
truth.total_tracks= 0;          %total number of appearing tracks

%target initial states and birth/death times
nbirths= 5;

xstart(:,1)  = [ -200; 15; 800; -10];            tbirth(1)  = 1;     tdeath(1)  = truth.K+1;
xstart(:,2)  = [ -800; 12; -200; 7 ];       tbirth(2)  = 1;     tdeath(2)  = truth.K+1;
xstart(:,3)  = [ 0; 7.5; 0; -5 ];      tbirth(3)  = 1;     tdeath(3)  = 10;

xstart(:,4)  = [ 400; -7; -600; 8 ];       tbirth(4)  = 5;    tdeath(4)  = 15;
xstart(:,5)  = [ 400; -2.5; -600; 10 ];     tbirth(5)  = 5;    tdeath(5)  =truth.K+1 ;
% xstart(:,6)  = [ 0; 7.5; 0; -5 ];           tbirth(6)  = 20;    tdeath(6)  = truth.K+1;
% 
% xstart(:,7)  = [ -800; 12; -200; 7 ];       tbirth(7)  = 40;    tdeath(7)  = truth.K+1;
% xstart(:,8)  = [ -200; 15; 800; -10 ];      tbirth(8)  = 40;    tdeath(8)  = truth.K+1;
% 
% xstart(:,9)  = [ -800; 3; -200; 15 ];       tbirth(9)   = 60;   tdeath(9)  = truth.K+1;
% xstart(:,10)  = [ -200; -3; 800; -15 ];     tbirth(10)  = 60;   tdeath(10) = truth.K+1;
% 
% xstart(:,11)  = [ 0; -20; 0; -15 ];         tbirth(11)  = 80;   tdeath(11) = truth.K+1;
% xstart(:,12)  = [ -200; 15; 800; -5 ];      tbirth(12)  = 80;   tdeath(12) = truth.K+1;

%generate the tracks
for targetnum=1:nbirths
    targetstate = xstart(:,targetnum);
    for k=tbirth(targetnum):min(tdeath(targetnum),truth.K)
        targetstate = gen_newstate_fn(model,targetstate,'noiseless');
        truth.X{k}= [truth.X{k} targetstate];
        truth.track_list{k} = [truth.track_list{k} targetnum];
        truth.N(k) = truth.N(k) + 1;
     end
end
truth.total_tracks= nbirths;
