# Supplementary material for: Random Finite Set Based Parameter Estimation Algorithm for Identifying Stochastic Systems
Source: Entropy (Basel). 2018 Jul 31;20(8):569. doi: 10.3390/e20080569 (PMC7513093; doi:10.3390/e20080569)
Supplement: Supplementary file 1 [file entropy-20-00569-s001.zip › Experiments/main.m]

addpath _common
addpath resample
addpath MultiSensors
clear all;
close all;
MC=10;%ÃÉÌØ¿¨Âå·ÂÕæ´ÎÊý>1
result_MC.a=zeros(MC,100);% ¾ø¶ÔÎ»ÖÃ
result_MC.b=zeros(MC,100);% ¾ø¶ÔÎ»ÖÃ
result_MC.c=zeros(MC,100);% ¾ø¶ÔÎ»ÖÃ
result_MC.d=zeros(MC,100);% ¾ø¶ÔÎ»ÖÃ

for i=1:MC
    temp=run(i);%
    result_MC.a(i,:)=temp(1,:);
    result_MC.b(i,:)=temp(2,:);
   result_MC.c(i,:)=temp(3,:);
   result_MC.d(i,:)=temp(4,:);
end
