# Supplementary material for: Random Finite Set Based Parameter Estimation Algorithm for Identifying Stochastic Systems
Source: Entropy (Basel). 2018 Jul 31;20(8):569. doi: 10.3390/e20080569 (PMC7513093; doi:10.3390/e20080569)
Supplement: Supplementary file 1 [file entropy-20-00569-s001.zip › Experiments/MultiSensors/compute_pD_Multi.m]

function pD = compute_pD(k,model,X)

if isempty(X)
    pD= [];
else
      max= 0.98;
    mid= [0; 0];
    cov= diag([2000,2000].^2);
    M= size(X,2);
    if mod(k,2)==1 %sensor 1 (0,0)
    
    P= X([1 3],:);
    e_sq= sum( (diag(1./diag(sqrt(cov)))*(P-repmat(mid,[1 M]))).^2 );
    pD= max*exp(-e_sq/2);
    pD= pD(:);
    else  %sensor 2 (200,100)
    P= X([1 3],:)-repmat([200;100],[1 M]);
    e_sq= sum( (diag(1./diag(sqrt(cov)))*(P-repmat(mid,[1 M]))).^2 );
    pD= max*exp(-e_sq/2);
    pD= pD(:);        
    end
end
