# Supplementary material for: Random Finite Set Based Parameter Estimation Algorithm for Identifying Stochastic Systems
Source: Entropy (Basel). 2018 Jul 31;20(8):569. doi: 10.3390/e20080569 (PMC7513093; doi:10.3390/e20080569)
Supplement: Supplementary file 1 [file entropy-20-00569-s001.zip › Experiments/MultiSensors/gen_observation_fn_Multi.m]

function Z= gen_observation_fn(k,model,X,W)

%r/t observation equation

if ~isnumeric(W)
    if strcmp(W,'noise')
        W= model.D*randn(size(model.D,2),size(X,2));
    elseif strcmp(W,'noiseless')
        W= zeros(size(model.D,1),size(X,2));
    end
end

if isempty(X)
    Z= [];
else %modify below here for user specified measurement model
    if mod(k,2)==1 %sensor 1 (0,0)
    P= X([1 3],:);
    Z(1,:)= atan2(P(1,:),P(2,:));   
    Z(2,:)= sqrt(sum(P.^2));
    %ÕâÀï°Ñbias¿¼ÂÇ½øÈ¥ ¾àÀë=10m;½Ç¶È=-3¶È
    Z(1,:)=Z(1,:)-(-(3*pi)/180)*ones(1,size(Z,2));
    Z(2,:)=Z(2,:)-10*ones(1,size(Z,2));
    Z= Z+ W;
    else          %sensor 2 (200,100)
    M= size(X,2);
    P= X([1 3],:)-repmat([200;100],[1 M]);
    Z(1,:)= atan2(P(1,:),P(2,:));   
    Z(2,:)= sqrt(sum(P.^2));
    %ÕâÀï°Ñbias¿¼ÂÇ½øÈ¥ ¾àÀë=10m;½Ç¶È=-3¶È
    Z(1,:)=Z(1,:)-((3*pi)/180)*ones(1,size(Z,2));
    Z(2,:)=Z(2,:)+10*ones(1,size(Z,2));
    Z= Z+ W; 
    end

end
