# Supplementary material for: Random Finite Set Based Parameter Estimation Algorithm for Identifying Stochastic Systems
Source: Entropy (Basel). 2018 Jul 31;20(8):569. doi: 10.3390/e20080569 (PMC7513093; doi:10.3390/e20080569)
Supplement: Supplementary file 1 [file entropy-20-00569-s001.zip › Experiments/plot_results.m]

function handles= plot_results(model,truth,meas,est)

[X_track,k_birth,k_death]= extract_tracks(truth.X,truth.track_list,truth.total_tracks);


%plot ground truths
figure; truths= gcf; hold on;
for i=1:truth.total_tracks
    Zt= gen_observation_fn( model, X_track(:,k_birth(i):1:k_death(i),i),'noiseless');
    polar( -Zt(1,:)+pi/2, Zt(2,:),'k-'  );
    polar( -Zt(1,1)+pi/2, Zt(2,1), 'ko');
    polar( -Zt(1,k_death(i)-k_birth(i)+1)+pi/2, Zt(2,k_death(i)-k_birth(i)+1),'k^');
end
axis equal; axis([-model.range_c(2,2) model.range_c(2,2) 0 model.range_c(2,2)]); title('Ground Truths');

%plot x tracks and measurements in x/y
figure; tracking= gcf; hold on;

%plot x measurement
subplot(211); box on; 

for k=1:meas.K
    if ~isempty(meas.Z{k})
        hlined= line(k*ones(size(meas.Z{k},2),1),meas.Z{k}(2,:).*sin(meas.Z{k}(1,:)),'LineStyle','none','Marker','x','Markersize',5,'Color',0.7*ones(1,3));
    end   
end

for i=1:truth.total_tracks
    Px= X_track(:,k_birth(i):1:k_death(i),i); Px=Px([1 3],:);
    hline1= line(k_birth(i):1:k_death(i),Px(1,:),'LineStyle','-','Marker','none','LineWidth',1,'Color',0*ones(1,3));
end

%plot x estimate
for k=1:meas.K
    if ~isempty(est.X{k})
        P= est.X{k}([1 3],:);
        hline2= line(k*ones(size(est.X{k},2),1),P(1,:),'LineStyle','none','Marker','.','Markersize',8,'Color',0*ones(1,3));
    end
end

%plot y measurement
subplot(212); box on;
    
for k=1:meas.K
    if ~isempty(meas.Z{k})
        yhlined= line(k*ones(size(meas.Z{k},2),1),meas.Z{k}(2,:).*cos(meas.Z{k}(1,:)),'LineStyle','none','Marker','x','Markersize',5,'Color',0.7*ones(1,3));
    end
end

%plot y track
for i=1:truth.total_tracks
        Py= X_track(:,k_birth(i):1:k_death(i),i); Py=Py([1 3],:);
        yhline1= line(k_birth(i):1:k_death(i),Py(2,:),'LineStyle','-','Marker','none','LineWidth',1,'Color',0*ones(1,3));
end

%plot y estimate
for k=1:meas.K
    if ~isempty(est.X{k}),
        P= est.X{k}([1 3],:);
        yhline2= line(k*ones(size(est.X{k},2),1),P(2,:),'LineStyle','none','Marker','.','Markersize',8,'Color',0*ones(1,3));
    end
end

subplot(211); xlabel('Time'); ylabel('x-coordinate (m)');
set(gca, 'XLim',[1 truth.K]); set(gca, 'YLim',[-model.range_c(2,2) model.range_c(2,2)]);
legend([hline2 hline1 hlined],'Estimates          ','True tracks','Measurements');

subplot(212); xlabel('Time'); ylabel('y-coordinate (m)');
set(gca, 'XLim',[1 truth.K]); set(gca, 'YLim',[ -model.range_c(1,2) model.range_c(1,2)] );
%legend([yhline2 yhline1 yhlined],'Estimates          ','True tracks','Measurements');

%plot error
ospa_vals= zeros(truth.K,3);
ospa_c= 100;
ospa_p= 1;
for k=1:meas.K
    [ospa_vals(k,1), ospa_vals(k,2), ospa_vals(k,3)]= ospa_dist(get_comps(truth.X{k},[1 3]),get_comps(est.X{k},[1 3]),ospa_c,ospa_p);
end
mean(ospa_vals(:,1))
mean(ospa_vals(:,2))
mean(ospa_vals(:,3))
figure; ospa= gcf; hold on;
subplot(3,1,1); plot(1:meas.K,ospa_vals(:,1),'k'); grid on; set(gca, 'XLim',[1 meas.K]); set(gca, 'YLim',[0 ospa_c]); ylabel('OSPA Dist');
subplot(3,1,2); plot(1:meas.K,ospa_vals(:,2),'k'); grid on; set(gca, 'XLim',[1 meas.K]); set(gca, 'YLim',[0 ospa_c]); ylabel('OSPA Loc');
subplot(3,1,3); plot(1:meas.K,ospa_vals(:,3),'k'); grid on; set(gca, 'XLim',[1 meas.K]); set(gca, 'YLim',[0 ospa_c]); ylabel('OSPA Card');
xlabel('Time');

%plot cardinality
figure; cardinality= gcf; 
subplot(2,1,1); box on; hold on;
stairs(1:meas.K,truth.N,'k'); 
plot(1:meas.K,est.N,'k.');

grid on;
legend(gca,'True','Estimated');
set(gca, 'XLim',[1 meas.K]); set(gca, 'YLim',[0 max(truth.N)+1]);
xlabel('Time'); ylabel('Cardinality');

%return
handles=[ truths tracking ospa cardinality ];


function [X_track,k_birth,k_death]= extract_tracks(X,track_list,total_tracks)

K= size(X,1); 
x_dim= size(X{K},1); 
k=K-1; while x_dim==0, x_dim= size(X{k},1); k= k-1; end;
X_track= zeros(x_dim,K,total_tracks);
k_birth= zeros(total_tracks,1);
k_death= zeros(total_tracks,1);

max_idx= 0;
for k=1:K
    if ~isempty(X{k}),
        X_track(:,k,track_list{k})= X{k};
    end;
    if max(track_list{k})> max_idx, %new target born?
        idx= find(track_list{k}> max_idx);
        k_birth(track_list{k}(idx))= k;
    end;
    if ~isempty(track_list{k}), max_idx= max(track_list{k}); end;
    k_death(track_list{k})= k;
end;

function Xc= get_comps(X,c)

if isempty(X)
    Xc= [];
else
    Xc= X(c,:);
end
