# Supplementary material for: Random Finite Set Based Parameter Estimation Algorithm for Identifying Stochastic Systems
Source: Entropy (Basel). 2018 Jul 31;20(8):569. doi: 10.3390/e20080569 (PMC7513093; doi:10.3390/e20080569)
Supplement: Supplementary file 1 [file entropy-20-00569-s001.zip › Experiments/PSO.m]

%
% Copyright (c) 2015, Yarpiz (www.yarpiz.com)
% All rights reserved. Please read the "license.txt" for license terms.
%
% Project Code: YPEA102
% Project Title: Implementation of Particle Swarm Optimization in MATLAB
% Publisher: Yarpiz (www.yarpiz.com)
% 
% Developer: S. Mostapha Kalami Heris (Member of Yarpiz Team)
% 
% Contact Info: sm.kalami@gmail.com, info@yarpiz.com
%

clc;
clear;
close all;
addpath _common
addpath resample
addpath MultiSensors
setSeed(0);
%% Problem Definition

CostFunction=@(theta) costfun_mul(theta);        % Cost Function

nVar=3;            % Number of Decision Variables

VarSize=[1 nVar];   % Size of Decision Variables Matrix

VarMin=[0.1 10 0.5];         % Lower Bound of Variables
VarMax= [0.99 100 0.99];         % Upper Bound of Variables


%% PSO Parameters

MaxIt=10;      % Maximum Number of Iterations

nPop=5;        % Population Size (Swarm Size)

% PSO Parameters
w=1;            % Inertia Weight
wdamp=0.99;     % Inertia Weight Damping Ratio
c1=1.5;         % Personal Learning Coefficient
c2=2.0;         % Global Learning Coefficient

% If you would like to use Constriction Coefficients for PSO,
% uncomment the following block and comment the above set of parameters.

% % Constriction Coefficients
% phi1=2.05;
% phi2=2.05;
% phi=phi1+phi2;
% chi=2/(phi-2+sqrt(phi^2-4*phi));
% w=chi;          % Inertia Weight
% wdamp=1;        % Inertia Weight Damping Ratio
% c1=chi*phi1;    % Personal Learning Coefficient
% c2=chi*phi2;    % Global Learning Coefficient

% Velocity Limits
VelMax=0.1*(VarMax-VarMin);
VelMin=-VelMax;

%% Initialization

empty_particle.Position=[];
empty_particle.Cost=[];
empty_particle.Velocity=[];
empty_particle.Best.Position=[];
empty_particle.Best.Cost=[];

particle=repmat(empty_particle,nPop,1);

GlobalBest.Cost=inf;

for i=1:nPop
    
    % Initialize Position
    particle(i).Position=unifrnd(VarMin,VarMax,VarSize);
    
    % Initialize Velocity
    particle(i).Velocity=zeros(VarSize);
    
    % Evaluation
    particle(i).Cost=CostFunction(particle(i).Position);
    
    % Update Personal Best
    particle(i).Best.Position=particle(i).Position;
    particle(i).Best.Cost=particle(i).Cost;
    
    % Update Global Best
    if particle(i).Best.Cost<GlobalBest.Cost
        
        GlobalBest=particle(i).Best;
        
    end
    
end

BestCost=zeros(MaxIt,1);

%% PSO Main Loop

for it=1:MaxIt
    
    for i=1:nPop
        
        % Update Velocity
        particle(i).Velocity = w*particle(i).Velocity ...
            +c1*rand(VarSize).*(particle(i).Best.Position-particle(i).Position) ...
            +c2*rand(VarSize).*(GlobalBest.Position-particle(i).Position);
        
        % Apply Velocity Limits
        particle(i).Velocity = max(particle(i).Velocity,VelMin);
        particle(i).Velocity = min(particle(i).Velocity,VelMax);
        
        % Update Position
        particle(i).Position = particle(i).Position + particle(i).Velocity;
        
        % Velocity Mirror Effect
        IsOutside=(particle(i).Position<VarMin | particle(i).Position>VarMax);
        particle(i).Velocity(IsOutside)=-particle(i).Velocity(IsOutside);
        
        % Apply Position Limits
        particle(i).Position = max(particle(i).Position,VarMin);
        particle(i).Position = min(particle(i).Position,VarMax);
        
        % Evaluation
        particle(i).Cost = CostFunction(particle(i).Position);
        
        % Update Personal Best
        if particle(i).Cost<particle(i).Best.Cost
            
            particle(i).Best.Position=particle(i).Position;
            particle(i).Best.Cost=particle(i).Cost;
            
            % Update Global Best
            if particle(i).Best.Cost<GlobalBest.Cost
                
                GlobalBest=particle(i).Best;
                
            end
            
        end
        
    end
    
    BestCost(it)=GlobalBest.Cost;
    
    disp(['Iteration ' num2str(it) ': Best Cost = ' num2str(BestCost(it))]);
    
    w=w*wdamp;
    
end

BestSol = GlobalBest;

%% Results

figure;
%plot(BestCost,'LineWidth',2);
semilogy(BestCost,'LineWidth',2);
xlabel('Iteration');
ylabel('Best Cost');
grid on;
