# Supplementary material for: Random Finite Set Based Parameter Estimation Algorithm for Identifying Stochastic Systems
Source: Entropy (Basel). 2018 Jul 31;20(8):569. doi: 10.3390/e20080569 (PMC7513093; doi:10.3390/e20080569)
Supplement: Supplementary file 1 [file entropy-20-00569-s001.zip › Experiments/resample/randomR.m]

function outIndex = randomR(inIndex,q)
if nargin < 2
    error('Not enough input arguments.'); 
end
outIndex=zeros(size(inIndex));
[num,col]=size(q);
u=rand(num,1);
u=sort(u);
l=cumsum(q);
i=1;
for j=1:num
    while (i<=num)&(u(i)<=l(j))
        outIndex(i)=j;
        i=i+1;
    end
end
