# Supplementary material for: Random Finite Set Based Parameter Estimation Algorithm for Identifying Stochastic Systems
Source: Entropy (Basel). 2018 Jul 31;20(8):569. doi: 10.3390/e20080569 (PMC7513093; doi:10.3390/e20080569)
Supplement: Supplementary file 1 [file entropy-20-00569-s001.zip › Experiments/results/fig1.m]

P=[];
for k=1:meas.K
    if ~isempty(est.X{k})
        P= [P truth.X{k}([1 3],:)];
        
    end
end
figure(1);
plot(P(1,:),P(2,:));
hold on;
M1=[];
M2=[];
for k=1:meas.K
    if ~isempty(meas.Z{k})
        if mod(k,2)==1
        mm=[meas.Z{k}(2,:).*sin(meas.Z{k}(1,:));meas.Z{k}(2,:).*cos(meas.Z{k}(1,:))];
        M1=[M1 mm]; 
        else
        mm=[meas.Z{k}(2,:).*sin(meas.Z{k}(1,:));meas.Z{k}(2,:).*cos(meas.Z{k}(1,:))];
        M2=[M2 mm];      
        end
    end
end
plot(M1(1,:),M1(2,:));
hold on;
plot(M2(1,:),M2(2,:));
