# Supplementary material for: Random Finite Set Based Parameter Estimation Algorithm for Identifying Stochastic Systems
Source: Entropy (Basel). 2018 Jul 31;20(8):569. doi: 10.3390/e20080569 (PMC7513093; doi:10.3390/e20080569)
Supplement: Supplementary file 1 [file entropy-20-00569-s001.zip › Experiments/Test_PHD.m]

addpath _common
setSeed(0);
model= gen_model;
truth= gen_truth(model);
meas=  gen_meas(model,truth);
est=   run_filter(model,meas,[-3;10]);
handles= plot_results(model,truth,meas,est);
