# Supplementary material for: Random Finite Set Based Parameter Estimation Algorithm for Identifying Stochastic Systems
Source: Entropy (Basel). 2018 Jul 31;20(8):569. doi: 10.3390/e20080569 (PMC7513093; doi:10.3390/e20080569)
Supplement: Supplementary file 1 [file entropy-20-00569-s001.zip › Experiments/Test_PHDMulti.m]

addpath _common
close all;
setSeed(0);
model= gen_model;
truth= gen_truth(model);
%meas=  gen_meas_Multi(model,truth);
meas_temp=  load('meas.mat');%gen_meas(model,truth);
est=   run_filter_Multi(model,meas,[-3; 10;3; -10]);
handles= plot_results(model,truth,meas,est);
