# Supplementary material for: Random Finite Set Based Parameter Estimation Algorithm for Identifying Stochastic Systems
Source: Entropy (Basel). 2018 Jul 31;20(8):569. doi: 10.3390/e20080569 (PMC7513093; doi:10.3390/e20080569)
Supplement: Supplementary file 1 [file entropy-20-00569-s001.zip › Experiments/_common/esf.m]

function s = esf(Z)

%calculate elementary symmetric function using Mahler's recursive formula

if isempty(Z)
    s= 1;
    return;
end

n_z = length(Z);
F = zeros(2,n_z);

i_n = 1;
i_nminus = 2;

for n = 1:n_z
    F(i_n,1) = F(i_nminus,1) + Z(n);
    for k = 2:n
        if k==n
            F(i_n,k) = Z(n)*F(i_nminus,k-1);
        else   
            F(i_n,k) = F(i_nminus,k) + Z(n)*F(i_nminus,k-1);
        end            
    end
    tmp = i_n;
    i_n = i_nminus;
    i_nminus = tmp;
end    

s= [1; F(i_nminus,:)']; 
