# Supplementary material for: Random Finite Set Based Parameter Estimation Algorithm for Identifying Stochastic Systems
Source: Entropy (Basel). 2018 Jul 31;20(8):569. doi: 10.3390/e20080569 (PMC7513093; doi:10.3390/e20080569)
Supplement: Supplementary file 1 [file entropy-20-00569-s001.zip › Experiments/_common/gate_meas_ukf.m]

function z_gate= gate_meas_ukf(z,gamma,model,m,P,alpha,kappa,beta)

valid_idx = [];
zlength = size(z,2);
plength = size(m,2);

for j=1:plength
        [X_ukf,u]= ut( [m(:,j); zeros(model.w_dim,1) ], blkdiag(P(:,:,j),model.R), alpha, kappa );
        Z_pred= gen_observation_fn( model, X_ukf(1:model.x_dim,:), X_ukf((model.x_dim+1):(model.x_dim+model.w_dim),:) );
        eta= Z_pred*u(:); Sj_temp= Z_pred- repmat(eta,[1 length(u)]); u(1)= u(1)+(1-alpha^2+beta);
        Sj= Sj_temp*diag(u)*Sj_temp';
        Vs= chol(Sj); det_Sj= prod(diag(Vs))^2; inv_sqrt_Sj= inv(Vs);
        iSj= inv_sqrt_Sj*inv_sqrt_Sj'; 
        nu= z- repmat(gen_observation_fn(model,m(:,j),zeros(size(model.D,2),1)),[1 zlength]);
        dist= sum((inv_sqrt_Sj'*nu).^2);
        valid_idx= union(valid_idx,find( dist < gamma ));
end
z_gate = z(:,valid_idx);
