# Supplementary material for: Random Finite Set Based Parameter Estimation Algorithm for Identifying Stochastic Systems
Source: Entropy (Basel). 2018 Jul 31;20(8):569. doi: 10.3390/e20080569 (PMC7513093; doi:10.3390/e20080569)
Supplement: Supplementary file 1 [file entropy-20-00569-s001.zip › Experiments/_common/gaussProb.m]

function p = gaussProb(X, mu, Sigma)
% Multivariate Gaussian distribution, pdf
% X(i,:) is i'th case
% *** In the univariate case, Sigma is the variance, not the standard
% deviation! ***

% This file is from pmtk3.googlecode.com


d = size(Sigma, 2);
X  = reshape(X, [], d);  % make sure X is n-by-d and not d-by-n
X = bsxfun(@minus, X, rowvec(mu));
logp = -0.5*sum((X/(Sigma)).*X, 2); 
logZ = (d/2)*log(2*pi) + 0.5*logdet(Sigma);
logp = logp - logZ;
p = exp(logp);        

end
