# Supplementary material for: Random Finite Set Based Parameter Estimation Algorithm for Identifying Stochastic Systems
Source: Entropy (Basel). 2018 Jul 31;20(8):569. doi: 10.3390/e20080569 (PMC7513093; doi:10.3390/e20080569)
Supplement: Supplementary file 1 [file entropy-20-00569-s001.zip › Experiments/_common/gaus_cap_1.m]

function [w_new,x_new,P_new,u_new,v_new]= gaus_cap_1(w,x,P,u,v,max_number)

if length(w) > max_number
    [notused,idx]= sort(w,1,'descend');
    w_new= w(idx(1:max_number)); w_new = w_new * (sum(w)/sum(w_new));
    x_new= x(:,idx(1:max_number));
    P_new= P(:,:,idx(1:max_number));
    u_new= u(idx(1:max_number));
    v_new= v(idx(1:max_number));
else
    x_new = x;
    P_new = P;
    w_new = w;
    u_new = u;
    v_new = v;
end
