# Supplementary material for: Random Finite Set Based Parameter Estimation Algorithm for Identifying Stochastic Systems
Source: Entropy (Basel). 2018 Jul 31;20(8):569. doi: 10.3390/e20080569 (PMC7513093; doi:10.3390/e20080569)
Supplement: Supplementary file 1 [file entropy-20-00569-s001.zip › Experiments/_common/gaus_merge.m]

function [w_new,x_new,P_new]= gaus_merge(w,x,P,threshold)

L= length(w); x_dim= size(x,1);
I= 1:L;
el= 1;

if all(w==0)
    w_new = [];
    x_new = [];
    P_new = [];
    return;
end

while ~isempty(I),
    [notused,j]= max(w); j= j(1);
    Ij= []; iPt= inv(P(:,:,j));
    w_new(el,1)= 0; 
    x_new(:,el)= zeros(x_dim,1); P_new(:,:,el)= zeros(x_dim,x_dim);
    for i= I
        val= (x(:,i)-x(:,j))'*iPt*(x(:,i)-x(:,j));
        if val <= threshold,
            Ij= [ Ij i ];
        end;
    end;

   w_new(el,1)= sum(w(Ij));
   x_new(:,el)= wsumvec(w(Ij),x(:,Ij),x_dim);
   P_new(:,:,el)= wsummat(w(Ij),P(:,:,Ij),x_dim);

   x_new(:,el)= x_new(:,el)/w_new(el);
   P_new(:,:,el)= P_new(:,:,el)/w_new(el);
   I= setdiff(I,Ij);
   w(Ij)= -1;
   el= el+1;
end

function out = wsumvec(w,vecstack,xdim)
    wmat = repmat(w',[xdim,1]);
    out  = sum(wmat.*vecstack,2);

function out = wsummat(w,matstack,xdim)
    w = reshape(w,[1,1,size(w)]);
    wmat = repmat(w,[xdim,xdim,1]);
    out = sum(wmat.*matstack,3);
    
