# Supplementary material for: Random Finite Set Based Parameter Estimation Algorithm for Identifying Stochastic Systems
Source: Entropy (Basel). 2018 Jul 31;20(8):569. doi: 10.3390/e20080569 (PMC7513093; doi:10.3390/e20080569)
Supplement: Supplementary file 1 [file entropy-20-00569-s001.zip › Experiments/_common/gaus_prune_1.m]

function [w_new,x_new,P_new,u_new,v_new]= gaus_prune_1(w,x,P,u,v,elim_threshold)

idx= find( w > elim_threshold );
w_new= w(idx);
x_new= x(:,idx);
P_new= P(:,:,idx);
u_new= u(idx);
v_new= v(idx);
