# Supplementary material for: Random Finite Set Based Parameter Estimation Algorithm for Identifying Stochastic Systems
Source: Entropy (Basel). 2018 Jul 31;20(8):569. doi: 10.3390/e20080569 (PMC7513093; doi:10.3390/e20080569)
Supplement: Supplementary file 1 [file entropy-20-00569-s001.zip › Experiments/_common/gaus_prune_3.m]

function [w_new,x_new,P_new,u_new,v_new,wc_new,uc_new,vc_new]= gaus_prune_3(w,x,P,u,v,wc,uc,vc,elim_threshold)

idx1= find( w > elim_threshold );
w_new= w(idx1);
x_new= x(:,idx1);
P_new= P(:,:,idx1);
u_new= u(idx1);
v_new= v(idx1);

idx2= find(wc > elim_threshold);
wc_new= wc(idx2);
uc_new= uc(idx2);
vc_new= vc(idx2);
