# Supplementary material for: Random Finite Set Based Parameter Estimation Algorithm for Identifying Stochastic Systems
Source: Entropy (Basel). 2018 Jul 31;20(8):569. doi: 10.3390/e20080569 (PMC7513093; doi:10.3390/e20080569)
Supplement: Supplementary file 1 [file entropy-20-00569-s001.zip › Experiments/_common/gen_gms.m]

function X= gen_gms(w,m,P,num_par)
% generate samples from Gaussian mixture intensity

x_dim=size(m,1);
X=zeros(x_dim,num_par);

w= w/sum(w);
w= sort(w,'descend');

nc= length(w);

comps= randsample(1:nc,num_par,true,w);

ns= zeros(nc,1);
for c=1:nc
    ns(c)= nnz(comps==c);
end

startpt= 1;
for i=1:nc
    endpt= startpt+ns(i)-1;
    X(:,startpt:endpt)= gen_mvs(m(:,i),P(:,:,i),ns(i));
    startpt= endpt+1;
end

function X= gen_mvs(m,P,ns)

U= chol(P); X= repmat(m,[1 ns]) + U*randn(length(m),ns);
