# Supplementary material for: Random Finite Set Based Parameter Estimation Algorithm for Identifying Stochastic Systems
Source: Entropy (Basel). 2018 Jul 31;20(8):569. doi: 10.3390/e20080569 (PMC7513093; doi:10.3390/e20080569)
Supplement: Supplementary file 1 [file entropy-20-00569-s001.zip › Experiments/_common/kalman_predict_multiple.m]

function [m_predict,P_predict] = kalman_predict_multiple(model,m,P)      

plength= size(m,2);

m_predict = zeros(size(m));
P_predict = zeros(size(P));

for idxp=1:plength
    [m_temp,P_temp] = kalman_predict_single(model.F,model.Q,m(:,idxp),P(:,:,idxp));
    m_predict(:,idxp) = m_temp;
    P_predict(:,:,idxp) = P_temp;
end

function [m_predict,P_predict] = kalman_predict_single(F,Q,m,P)

m_predict = F*m;
P_predict = Q+F*P*F'; 
