# Supplementary material for: Random Finite Set Based Parameter Estimation Algorithm for Identifying Stochastic Systems
Source: Entropy (Basel). 2018 Jul 31;20(8):569. doi: 10.3390/e20080569 (PMC7513093; doi:10.3390/e20080569)
Supplement: Supplementary file 1 [file entropy-20-00569-s001.zip › Experiments/_common/logsumexp.m]

function logsum = logsumexp(w)

%performs log-sum-exp trick to avoid numerical underflow
%input:  w weight vector assumed already log transformed
%output: log(sum(exp(w)))

if all(w==-inf)
    logsum= -inf;
    return;
end

[val,idx] = max(w);
logsum = log(sum(exp(w-val))) + val;
