# Supplementary material for: Random Finite Set Based Parameter Estimation Algorithm for Identifying Stochastic Systems
Source: Entropy (Basel). 2018 Jul 31;20(8):569. doi: 10.3390/e20080569 (PMC7513093; doi:10.3390/e20080569)
Supplement: Supplementary file 1 [file entropy-20-00569-s001.zip › Experiments/_common/rowvec.m]

function x = rowvec(x)
% Reshape a matrix into a row vector
% Return x as a row vector. This function is useful when a function returns a
% column vector or matrix and you want to immediately reshape it in a functional
% way. Suppose f(a,b,c) returns a column vector, matlab will not let you write
% f(a,b,c)(:)' - you would have to first store the result. With this function you
% can write rowvec(f(a,b,c)) and be assured that the result is a row vector.   

% This file is from pmtk3.googlecode.com

    x = x(:)';
end
