# Supplementary material for: Random Finite Set Based Parameter Estimation Algorithm for Identifying Stochastic Systems
Source: Entropy (Basel). 2018 Jul 31;20(8):569. doi: 10.3390/e20080569 (PMC7513093; doi:10.3390/e20080569)
Supplement: Supplementary file 1 [file entropy-20-00569-s001.zip › Experiments/_common/setSeed.m]

function setSeed(seed)
% Set the random seed
% We don't use the new RandStream class for compatibility with Octave and
% older versions of Matlab. In the future it may be necessary to test the
% Matlab version and call the appropriate code. 

% This file is from pmtk3.googlecode.com

global RNDN_STATE  RND_STATE
if nargin == 0
    seed = 0; 
end
warning('off', 'MATLAB:RandStream:ReadingInactiveLegacyGeneratorState');
RNDN_STATE = randn('state');  %#ok<*RAND>
randn('state', seed);
RND_STATE = rand('state');
rand('twister', seed);
end
